# Supplementary material for: Genome-wide association mapping of spot blotch resistance in wheat association mapping initiative (WAMI) panel of spring wheat (Triticum aestivum L.)
Source: PLoS One. 2018 Dec 17;13(12):e0208196. doi: 10.1371/journal.pone.0208196 (PMC6296536; doi:10.1371/journal.pone.0208196)
Supplement: S1 Table — (XLSX) [file pone.0208196.s001.xlsx]

## Sheet: 25 May 2017 12 Noon
Years	Env	Rep	Ent	IP (Incubation Period)	LN (Lesion Number)	AUDPC (Area Under Disease Progress curve)
2013	1	1	9001	5	36.6667	395.38
2013	1	1	9002	5	40.6667	510.494
2013	1	1	9003	9	43.3333	466.049
2013	1	1	9004	3	61	487.654
2013	1	1	9005	9	47.33	290.99
2013	1	1	9006	9	33.3333	470.988
2013	1	1	9007	2	30.67	604.321
2013	1	1	9008	9	45.6667	532.099
2013	1	1	9009	6	41.67	416.05
2013	1	1	9011	4	24	449.383
2013	1	1	9012	6	44	410.494
2013	1	1	9013	7	46	470.988
2013	1	1	9014	5	32.33	415.432
2013	1	1	9015	5	27.3333	487.654
2013	1	1	9016	7	20	381.35
2013	1	1	9017	7	28.3333	370.988
2013	1	1	9018	6	45.33	466.049
2013	1	1	9019	5	44.6667	648.765
2013	1	1	9020	3	27.3333	587.654
2013	1	1	9021	4	52.6667	349.383
2013	1	1	9022	4	54.6667	466.049
2013	1	1	9023	7	22.33	232.716
2013	1	1	9024	5	45.6667	510.494
2013	1	1	9025	3	36.6667	527.16
2013	1	1	9026	3	41.6667	470.988
2013	1	1	9027	5	48	332.716
2013	1	1	9028	3	51	604.321
2013	1	1	9029	5	38.3333	315.43
2013	1	1	9030	10	35.3333	354.321
2013	1	1	9031	5	36.3333	487.654
2013	1	1	9032	5	23	332.72
2013	1	1	9033	7	57	293.827
2013	1	1	9034	7	54.6667	293.21
2013	1	1	9035	9	25.67	388.272
2013	1	1	9036	5	23	354.321
2013	1	1	9037	3	38.33	271.605
2013	1	1	9038	7	33	448.765
2013	1	1	9039	6	20.33	332.716
2013	1	1	9040	5	33.3333	271.605
2013	1	1	9041	9	25.67	548.765
2013	1	1	9042	4	45.67	837.65
2013	1	1	9043	9	35.67	449.383
2013	1	1	9044	6	52.6667	370.988
2013	1	1	9045	10	41	216.049
2013	1	1	9046	4	33	498
2013	1	1	9047	3	33.3333	470.988
2013	1	1	9048	4	30.33	432.716
2013	1	1	9049	9	50	332.716
2013	1	1	9051	5	41.6667	332.716
2013	1	1	9052	5	31	532.099
2013	1	1	9053	7	30.6667	548.765
2013	1	1	9054	6	41	432.716
2013	1	1	9055	6	50	349.383
2013	1	1	9056	9	22.67	393.827
2013	1	1	9057	9	27	354.321
2013	1	1	9058	4	33.33	349.383
2013	1	1	9059	7	22	469.38
2013	1	1	9060	9	34	387.65
2013	1	1	9061	10	32.67	316.049
2013	1	1	9062	7	35	332.716
2013	1	1	9063	8	40	332.716
2013	1	1	9064	9	34.3333	349.383
2013	1	1	9065	5	19.6667	349.383
2013	1	1	9066	3	34.6667	532.099
2013	1	1	9067	5	32.3333	310.49
2013	1	1	9068	5	54	332.716
2013	1	1	9069	7	77.3333	332.716
2013	1	1	9070	7	58.67	252.716
2013	1	1	9071	6	24	432.72
2013	1	1	9072	3	33.67	387.65
2013	1	1	9073	7	40.3333	510.494
2013	1	1	9074	5	35	470.99
2013	1	1	9075	9	60	349.383
2013	1	1	9076	7	39.6667	370.988
2013	1	1	9077	7	33.99	510.494
2013	1	1	9078	9	66.6667	609.259
2013	1	1	9079	5	48.67	510.494
2013	1	1	9080	3	40.33	349.383
2013	1	1	9081	7	41	256.049
2013	1	1	9082	5	46.33	649.38
2013	1	1	9083	3	39.6667	449.383
2013	1	1	9084	9	63	349.383
2013	1	1	9085	5	48	454.321
2013	1	1	9086	7	33.63	216.049
2013	1	1	9087	7	38	277.16
2013	1	1	9088	5	52	349.383
2013	1	1	9089	5	23.6667	216.049
2013	1	1	9090	9	30	449.383
2013	1	1	9091	9	27	154.938
2013	1	1	9092	9	48	316.049
2013	1	1	9093	6	55.67	531.38
2013	1	1	9094	7	74.33	470.988
2013	1	1	9095	7	53.33	282.72
2013	1	1	9096	6	27	216.049
2013	1	1	9097	9	34.3333	316.049
2013	1	1	9098	3	63.6667	609.259
2013	1	1	9099	6	42.6667	316.049
2013	1	1	9101	7	39.3333	249.383
2013	1	1	9102	7	42.3333	449.383
2013	1	1	9103	9	41.3333	487.654
2013	1	1	9104	3	29.3333	785.93
2013	1	1	9105	7	37.6667	293.827
2013	1	1	9106	3	51.3333	466.05
2013	1	1	9107	7	34.6667	370.988
2013	1	1	9108	9	75.67	349.383
2013	1	1	9109	9	29.33	387.654
2013	1	1	9110	6	36.33	332.716
2013	1	1	9111	4	41	470.988
2013	1	1	9112	6	44	470.988
2013	1	1	9113	7	48	360.46
2013	1	1	9114	7	25.6667	316.049
2013	1	1	9115	5	27	470.988
2013	1	1	9116	3	49.3333	316.049
2013	1	1	9117	7	24.6667	332.716
2013	1	1	9118	7	34	349.383
2013	1	1	9119	6	25.67	515.432
2013	1	1	9120	5	35	449.38
2013	1	1	9121	5	26.67	349.383
2013	1	1	9122	6	42.3333	354.321
2013	1	1	9123	3	44.3333	548.765
2013	1	1	9124	3	33.6667	349.383
2013	1	1	9125	7	34	510.494
2013	1	1	9126	3	45.6667	487.654
2013	1	1	9127	7	30.3333	670.99
2013	1	1	9128	5	44	510.494
2013	1	1	9129	7	36.67	515.432
2013	1	1	9130	3	39	393.827
2013	1	1	9131	7	32.3333	332.716
2013	1	1	9132	3	47	487.654
2013	1	1	9133	6	23	332.716
2013	1	1	9134	5	38.6667	449.383
2013	1	1	9135	5	55.67	370.988
2013	1	1	9136	7	40	487.654
2013	1	1	9137	6	50.67	470.988
2013	1	1	9138	7	32	487.654
2013	1	1	9139	7	37.56	232.716
2013	1	1	9140	8	28	398.765
2013	1	1	9141	4	33.67	470.988
2013	1	1	9142	8	43	349.383
2013	1	1	9143	3	43	548.765
2013	1	1	9144	7	23.33	293.827
2013	1	1	9145	7	34	415.432
2013	1	1	9146	3	33.33	216.049
2013	1	1	9147	3	39	625.926
2013	1	1	9148	5	25	216.049
2013	1	1	9149	7	24	449.383
2013	1	1	9151	7	35.6667	370.988
2013	1	1	9152	6	39.6667	277.16
2013	1	1	9153	7	39	410.494
2013	1	1	9154	3	44.3333	565.432
2013	1	1	9155	7	25.33	466.049
2013	1	1	9156	7	34.67	254.321
2013	1	1	9157	5	28.6667	370.988
2013	1	1	9158	6	45.6667	571.605
2013	1	1	9159	3	30	332.716
2013	1	1	9160	6	33.6667	349.383
2013	1	1	9161	4	43.6667	216.049
2013	1	1	9162	6	57.67	332.716
2013	1	1	9163	9	38.33	332.716
2013	1	1	9164	5	51	404.938
2013	1	1	9165	3	42.3333	604.321
2013	1	1	9166	3	44	587.654
2013	1	1	9167	6	43	388.272
2013	1	1	9168	9	28	309.877
2013	1	1	9169	4	34.3333	470.988
2013	1	1	9170	5	50	404.938
2013	1	1	9171	9	40	216.049
2013	1	1	9172	7	44	332.716
2013	1	1	9173	8	38.67	648.765
2013	1	1	9174	8	29.6667	393.827
2013	1	1	9175	3	28	449.383
2013	1	1	9176	6	45	387.65
2013	1	1	9177	3	48	742.593
2013	1	1	9178	7	74.6667	370.988
2013	1	1	9179	5	68	316.049
2013	1	1	9180	3	33	293.21
2013	1	1	9181	9	58.67	449.383
2013	1	1	9182	9	24	409.877
2013	1	1	9183	10	50.6667	470.99
2013	1	1	9184	7	25.33	337.654
2013	1	1	9185	5	21.3333	604.321
2013	1	1	9186	6	42.67	332.716
2013	1	1	9187	10	37	470.988
2013	1	1	9188	5	33	370.988
2013	1	1	9189	9	28	332.716
2013	1	1	9190	8	32	449.383
2013	1	1	9191	5	34	393.827
2013	1	1	9192	7	35.33	449.383
2013	1	1	9193	6	14.33	349.383
2013	1	1	9194	7	27.33	449.383
2013	1	1	9195	9	10.33	215.432
2013	1	1	9196	6	25.33	393.827
2013	1	1	9197	5	32.33	449.383
2013	1	1	9198	6	31.67	216.049
2013	1	1	9199	4	46.6667	449.383
2013	1	1	9201	9	53.3333	354.321
2013	1	1	9202	9	46.33	449.383
2013	1	1	9203	8	52	354.321
2013	1	1	9204	7	70.33	604.321
2013	1	1	9205	7	24.33	370.988
2013	1	1	9206	7	20.67	216.049
2013	1	1	9207	5	40	587.654
2013	1	1	9208	10	36.3333	349.383
2013	1	1	9209	5	44.67	280.247
2013	1	1	9210	7	39.3333	332.716
2013	1	1	9211	5	22.33	487.654
2013	1	1	9212	9	40.3333	482.716
2013	1	1	9213	9	87.33	349.38
2013	1	1	9214	7	41.6667	415.432
2013	1	1	9215	5	28.6667	393.827
2013	1	1	9216	8	22.33	332.716
2013	1	1	9217	5	37	332.716
2013	1	1	9218	9	34.33	432.716
2013	1	1	9219	6	35	449.383
2013	1	1	9220	5	34.6667	466.049
2013	1	1	9221	4	51.33	510.494
2013	1	1	9222	6	41	487.654
2013	1	1	9223	6	29	316.049
2013	1	1	9224	5	34	510.49
2013	1	1	9225	7	45.67	454.32
2013	1	1	9226	5	30	704.321
2013	1	1	9227	9	48	354.321
2013	1	1	9228	2	53	587.654
2013	1	1	9229	5	41	370.988
2013	1	1	9230	3	48.67	532.099
2013	1	1	9231	5	62	249.383
2013	1	1	9232	3	29	332.716
2013	1	1	9233	3	33.3333	449.383
2013	1	1	9234	9	34.67	449.383
2013	1	1	9235	8	46.3333	648.765
2013	1	1	9236	3	48.3333	820.988
2013	1	1	9237	8	38	370.988
2013	1	1	9238	7	42.3333	470.988
2013	1	1	9239	9	48	254.321
2013	1	1	9240	8	49.3333	325.93
2013	1	1	9241	4	34	449.383
2013	1	1	9242	5	42.3333	609.259
2013	1	1	9243	5	36.6667	527.16
2013	1	1	9244	3	25	487.654
2013	1	1	9245	6	66	332.716
2013	1	1	9246	4	71.33	332.72
2013	1	1	9247	8	30.3333	370.988
2013	1	1	9248	5	51	466.049
2013	1	1	9249	3	37	449.383
2013	1	1	9251	8	42.33	277.16
2013	1	1	9252	4	58.3333	470.988
2013	1	1	9253	6	55	426.543
2013	1	1	9254	3	36.6667	587.654
2013	1	1	9255	6	38.33	349.383
2013	1	1	9256	3	28.6667	532.099
2013	1	1	9257	5	25.67	609.877
2013	1	1	9258	10	51.67	354.321
2013	1	1	9259	8	39.33	532.099
2013	1	1	9260	5	44.6667	288.272
2013	1	1	9261	3	52.6667	449.383
2013	1	1	9262	5	26.6667	604.321
2013	1	1	9263	7	21.6667	466.049
2013	1	1	9264	5	40.6667	532.099
2013	1	1	9265	6	43	349.383
2013	1	1	9266	3	53.33	510.49
2013	1	1	9267	5	31.6667	549.39
2013	1	1	9268	9	47.33	316.049
2013	1	1	9269	5	41.33	410.494
2013	1	1	9270	3	32	492.49
2013	1	1	9271	5	27.3333	409.877
2013	1	1	9272	5	35	470.988
2013	1	1	9273	5	33.67	587.654
2013	1	1	9274	6	33	349.383
2013	1	1	9275	5	43.6667	532.099
2013	1	1	9276	6	32.6667	415.432
2013	1	1	9277	4	28.33	549.38
2013	1	1	9278	5	35.33	466.05
2013	1	1	9279	3	46	293.827
2013	1	1	9280	4	31.33	432.099
2013	1	1	9281	3	40.3333	548.765
2013	1	1	9282	6	35	532.099
2013	1	1	9283	8	46	393.827
2013	1	1	9284	7	43.6667	370.988
2013	1	1	9285	5	16.3333	571.605
2013	1	1	9286	7	59	337.654
2013	1	1	9287	10	28.33	449.383
2013	1	1	9288	4	27.3333	216.049
2013	1	1	9289	3	31.6667	493.21
2013	1	1	9290	7	44.3333	354.321
2013	1	1	9291	5	33.67	215.432
2013	1	1	9292	7	31.33	532.099
2013	1	1	9293	7	31.33	725.926
2013	1	1	9294	7	48.67	332.716
2013	1	2	9001	4	41.6667	532.099
2013	1	2	9002	5	35.6667	410.494
2013	1	2	9003	8	41	432.099
2013	1	2	9004	2	71.33	476.543
2013	1	2	9005	8	44.3333	349.383
2013	1	2	9006	8	41	476.543
2013	1	2	9007	3	24	720.988
2013	1	2	9008	10	46	510.494
2013	1	2	9009	7	50	475.926
2013	1	2	9011	5	32.6667	543.21
2013	1	2	9012	7	36.3333	387.654
2013	1	2	9013	6	42.6667	515.432
2013	1	2	9014	6	20.6667	515.432
2013	1	2	9015	6	29.3333	587.654
2013	1	2	9016	6	19.33	509.26
2013	1	2	9017	6	26.3333	493.21
2013	1	2	9018	7	49.3333	471.605
2013	1	2	9019	6	39	781.481
2013	1	2	9020	4	39.6667	704.321
2013	1	2	9021	6	56	332.099
2013	1	2	9022	6	40.3333	543.21
2013	1	2	9023	6	32.3333	293.827
2013	1	2	9024	3	33.3333	632.099
2013	1	2	9025	4	41.6667	625.926
2013	1	2	9026	3	35.3333	532.099
2013	1	2	9027	4	67.67	349.383
2013	1	2	9028	2	50.3333	625.926
2013	1	2	9029	6	40.3333	216.049
2013	1	2	9030	9	38.3333	293.827
2013	1	2	9031	5	34.3333	466.049
2013	1	2	9032	4	20.67	393.827
2013	1	2	9033	8	53.3333	393.21
2013	1	2	9034	7	30	199.383
2013	1	2	9035	9	19.67	349.383
2013	1	2	9036	5	20	293.21
2013	1	2	9037	3	37	216.049
2013	1	2	9038	8	43.6667	493.21
2013	1	2	9039	5	18.67	432.1
2013	1	2	9040	5	40.3333	154.938
2013	1	2	9041	8	22.6667	548.765
2013	1	2	9042	5	35.6667	725.926
2013	1	2	9043	9	27	338.272
2013	1	2	9044	4	45	476.543
2013	1	2	9045	10	28	222.222
2013	1	2	9046	4	41	370.988
2013	1	2	9047	4	46.3333	349.383
2013	1	2	9048	5	22	416.05
2013	1	2	9049	9	39.3333	315.432
2013	1	2	9051	6	40.6667	354.321
2013	1	2	9052	7	28	538.272
2013	1	2	9053	4	23	571.605
2013	1	2	9054	4	29.3333	438.272
2013	1	2	9055	6	39	266.049
2013	1	2	9056	9	20.67	492.593
2013	1	2	9057	8	20.67	293.21
2013	1	2	9058	4	45	403.086
2013	1	2	9059	4	22.6667	587.654
2013	1	2	9060	9	37	321.605
2013	1	2	9061	10	36.3333	216.049
2013	1	2	9062	6	36.6667	332.716
2013	1	2	9063	8	33	370.988
2013	1	2	9064	9	40.6667	304.938
2013	1	2	9065	4	26	358.642
2013	1	2	9066	3	42	587.654
2013	1	2	9067	6	40.3333	354.321
2013	1	2	9068	8	60.6667	277.16
2013	1	2	9069	9	86.6667	332.716
2013	1	2	9070	8	73.67	310.988
2013	1	2	9071	6	20.33	564.815
2013	1	2	9072	5	26.6667	310.494
2013	1	2	9073	8	53.6667	510.494
2013	1	2	9074	5	45.6667	570.988
2013	1	2	9075	9	46.6667	310.494
2013	1	2	9076	6	42.3333	393.827
2013	1	2	9077	7	31	410.494
2013	1	2	9078	8	58.6667	609.259
2013	1	2	9079	8	62.3333	393.83
2013	1	2	9080	4	40	426.56
2013	1	2	9081	6	36.6667	247.654
2013	1	2	9082	5	37	725.926
2013	1	2	9083	3	41.6667	388.27
2013	1	2	9084	10	62	449.383
2013	1	2	9085	7	39.3333	309.877
2013	1	2	9086	6	22	271.605
2013	1	2	9087	8	51	377.16
2013	1	2	9088	4	44.6667	293.827
2013	1	2	9089	6	20	232.716
2013	1	2	9090	9	44.6667	382.716
2013	1	2	9091	9	20.67	260.494
2013	1	2	9092	9	48	216.049
2013	1	2	9093	6	64	409.877
2013	1	2	9094	8	75.67	532.099
2013	1	2	9095	8	60.6667	216.049
2013	1	2	9096	6	29.3333	171.605
2013	1	2	9097	10	49	280.864
2013	1	2	9098	6	54	632.099
2013	1	2	9099	6	34.6667	316.049
2013	1	2	9101	6	39.6667	249.383
2013	1	2	9102	7	54	515.432
2013	1	2	9103	8	53	638.272
2013	1	2	9104	3	22	887.037
2013	1	2	9105	9	52	399.383
2013	1	2	9106	3	42.3333	576.543
2013	1	2	9107	9	41	354.938
2013	1	2	9108	6	85	458.642
2013	1	2	9109	8	20	399.383
2013	1	2	9110	6	26.3333	449.383
2013	1	2	9111	6	33.6667	382.716
2013	1	2	9112	6	43	542.593
2013	1	2	9113	8	50.3333	260.494
2013	1	2	9114	9	30.6667	271.605
2013	1	2	9115	6	42	526.543
2013	1	2	9116	4	35.3333	388.272
2013	1	2	9117	9	31.6667	354.321
2013	1	2	9118	7	38.3333	338.272
2013	1	2	9119	8	20.33	587.654
2013	1	2	9120	4	30	510.494
2013	1	2	9121	6	23	493.827
2013	1	2	9122	4	66.6667	288.272
2013	1	2	9123	3	31.6667	548.765
2013	1	2	9124	3	24	476.543
2013	1	2	9125	9	24	532.099
2013	1	2	9126	3	33	553.704
2013	1	2	9127	7	34	748.765
2013	1	2	9128	6	34.6667	448.765
2013	1	2	9129	9	24.6667	587.654
2013	1	2	9130	3	34.6667	349.383
2013	1	2	9131	7	28.3333	470.99
2013	1	2	9132	3	40	493.21
2013	1	2	9133	6	27	354.321
2013	1	2	9134	5	39.3333	432.099
2013	1	2	9135	8	44.6667	493.827
2013	1	2	9136	7	31.6667	532.099
2013	1	2	9137	4	57.3333	415.432
2013	1	2	9138	6	30.6667	532.099
2013	1	2	9139	6	35	232.716
2013	1	2	9140	7	28.3333	415.432
2013	1	2	9141	3	28	499.383
2013	1	2	9142	7	40.6667	293.827
2013	1	2	9143	3	33	620.99
2013	1	2	9144	9	13.33	393.827
2013	1	2	9145	6	39	393.827
2013	1	2	9146	3	24.3333	216.049
2013	1	2	9147	3	46	565.432
2013	1	2	9148	6	19.33	171.605
2013	1	2	9149	7	26.6667	426.543
2013	1	2	9151	8	32.3333	438.272
2013	1	2	9152	8	31.3333	277.16
2013	1	2	9153	8	33.6667	375.309
2013	1	2	9154	6	30.3333	609.877
2013	1	2	9155	7	30.3333	564.81
2013	1	2	9156	9	28.6667	254.321
2013	1	2	9157	8	33	354.938
2013	1	2	9158	6	26.3333	527.16
2013	1	2	9159	3	47.3333	277.16
2013	1	2	9160	6	27.3333	370.988
2013	1	2	9161	4	42.3333	293.21
2013	1	2	9162	6	41.6667	426.543
2013	1	2	9163	10	43.3333	309.877
2013	1	2	9164	6	67	370.988
2013	1	2	9165	4	33	670.37
2013	1	2	9166	3	50	725.926
2013	1	2	9167	3	43	293.21
2013	1	2	9168	9	25.6667	415.432
2013	1	2	9169	4	44	354.321
2013	1	2	9170	8	44.3333	316.05
2013	1	2	9171	9	33.6667	271.605
2013	1	2	9172	9	53.6667	216.049
2013	1	2	9173	10	43.3333	527.16
2013	1	2	9174	8	28.6667	393.827
2013	1	2	9175	5	28.6667	377.16
2013	1	2	9176	5	52.6667	293.827
2013	1	2	9177	4	51.3333	864.198
2013	1	2	9178	8	56.3333	332.099
2013	1	2	9179	4	64.3333	260.494
2013	1	2	9180	5	27.3333	277.16
2013	1	2	9181	9	38.6667	332.716
2013	1	2	9182	7	18.33	454.321
2013	1	2	9183	8	53.6667	393.827
2013	1	2	9184	10	20	260.494
2013	1	2	9185	6	35	648.765
2013	1	2	9186	8	35.3333	370.988
2013	1	2	9187	9	45.6667	349.383
2013	1	2	9188	5	47.6667	487.654
2013	1	2	9189	6	32	338.272
2013	1	2	9190	9	27.6667	592.593
2013	1	2	9191	5	34	293.827
2013	1	2	9192	9	28	587.654
2013	1	2	9193	6	11.67	370.988
2013	1	2	9194	4	32.3333	332.716
2013	1	2	9195	8	10.67	258.642
2013	1	2	9196	4	20.67	399.383
2013	1	2	9197	5	26.3333	466.049
2013	1	2	9198	6	21.3333	316.049
2013	1	2	9199	5	38.3333	393.827
2013	1	2	9201	8	40.6667	354.321
2013	1	2	9202	9	36.3333	449.383
2013	1	2	9203	7	72.33	277.16
2013	1	2	9204	8	67.3333	709.259
2013	1	2	9205	7	18.67	432.1
2013	1	2	9206	8	13.33	232.716
2013	1	2	9207	7	53.6667	653.704
2013	1	2	9208	10	31	232.716
2013	1	2	9209	6	59	349.383
2013	1	2	9210	6	33.3333	470.988
2013	1	2	9211	4	20	354.938
2013	1	2	9212	9	30.6667	482.716
2013	1	2	9213	8	95.33	254.938
2013	1	2	9214	6	31	504.938
2013	1	2	9215	4	40.3333	476.543
2013	1	2	9216	6	18.33	293.827
2013	1	2	9217	4	49.3333	288.272
2013	1	2	9218	8	42.3333	332.716
2013	1	2	9219	5	25.6667	564.815
2013	1	2	9220	4	46.3333	410.494
2013	1	2	9221	3	70.33	653.704
2013	1	2	9222	6	52.6667	532.099
2013	1	2	9223	3	23.6667	271.605
2013	1	2	9224	5	25	631.481
2013	1	2	9225	7	42.3333	570.988
2013	1	2	9226	5	25	781.481
2013	1	2	9227	9	43.6667	309.877
2013	1	2	9228	3	67.67	470.988
2013	1	2	9229	7	29	404.938
2013	1	2	9230	3	38.6667	632.099
2013	1	2	9231	3	54.6667	255.43
2013	1	2	9232	5	27.3333	349.383
2013	1	2	9233	4	34.6667	570.988
2013	1	2	9234	9	27.3333	515.432
2013	1	2	9235	5	60	604.321
2013	1	2	9236	3	37	765.432
2013	1	2	9237	6	49.3333	370.988
2013	1	2	9238	9	25.6667	543.21
2013	1	2	9239	10	44.6667	293.827
2013	1	2	9240	6	40	232.716
2013	1	2	9241	6	51	393.827
2013	1	2	9242	4	38.6667	587.654
2013	1	2	9243	5	36	527.16
2013	1	2	9244	4	44.3333	543.21
2013	1	2	9245	6	53.6667	216.049
2013	1	2	9246	6	75	415.432
2013	1	2	9247	9	36.3333	338.272
2013	1	2	9248	6	41.6667	576.543
2013	1	2	9249	6	28.6667	592.593
2013	1	2	9251	10	33.3333	332.1
2013	1	2	9252	7	56.6667	587.65
2013	1	2	9253	4	38.6667	370.988
2013	1	2	9254	4	26	687.654
2013	1	2	9255	8	31	310.494
2013	1	2	9256	4	34.3333	648.765
2013	1	2	9257	6	34.3333	588.272
2013	1	2	9258	10	39.6667	277.16
2013	1	2	9259	9	54.6667	643.21
2013	1	2	9260	4	39.6667	277.16
2013	1	2	9261	5	41.3333	470.988
2013	1	2	9262	6	29	742.59
2013	1	2	9263	8	39.6667	416.049
2013	1	2	9264	4	39.6667	632.099
2013	1	2	9265	6	34.6667	354.938
2013	1	2	9266	4	43.3333	650.09
2013	1	2	9267	4	41.6667	686.42
2013	1	2	9268	8	36.6667	277.16
2013	1	2	9269	5	27.6667	532.099
2013	1	2	9270	6	31	438.272
2013	1	2	9271	4	29	332.72
2013	1	2	9272	4	32.3333	470.988
2013	1	2	9273	5	27	604.32
2013	1	2	9274	6	43	387.654
2013	1	2	9275	4	45.6667	532.099
2013	1	2	9276	4	33	415.432
2013	1	2	9277	4	33.3333	666.049
2013	1	2	9278	5	21	366.049
2013	1	2	9279	4	36.6667	354.938
2013	1	2	9280	3	32	516.049
2013	1	2	9281	4	58	648.765
2013	1	2	9282	4	39.6667	510.494
2013	1	2	9283	7	34	349.383
2013	1	2	9284	6	30.6667	432.099
2013	1	2	9285	4	21.6667	516.049
2013	1	2	9286	7	33	216.049
2013	1	2	9287	9	20.33	587.654
2013	1	2	9288	6	34.6667	232.716
2013	1	2	9289	4	32.6667	516.049
2013	1	2	9290	9	32.3333	338.272
2013	1	2	9291	4	28	226.543
2013	1	2	9292	7	24.6667	487.654
2013	1	2	9293	7	26.6667	820.988
2013	1	2	9294	6	59	293.827
2014	2	1	9001	5	110.33	546.296
2014	2	1	9002	4	71.6667	815.19
2014	2	1	9003	8	121.33	501.235
2014	2	1	9004	5	172.33	741.98
2014	2	1	9005	8	99	241.358
2014	2	1	9006	8	88.67	350.617
2014	2	1	9007	8	126.33	777.16
2014	2	1	9008	9	82.3333	275.926
2014	2	1	9009	7	182.33	755.19
2014	2	1	9011	6	76.6667	704.32
2014	2	1	9012	5	112.33	893.21
2014	2	1	9013	8	75	315.432
2014	2	1	9014	9	103.333	366.667
2014	2	1	9015	8	86	756.173
2014	2	1	9016	6	100.67	485.57
2014	2	1	9017	9	80.67	366.667
2014	2	1	9018	7	41.24	466.049
2014	2	1	9019	7	106.67	690.741
2014	2	1	9020	5	127.33	664.815
2014	2	1	9021	9	93	348.765
2014	2	1	9022	4	132.33	704.321
2014	2	1	9023	8	85.33	410.49
2014	2	1	9024	5	115.33	708.02
2014	2	1	9025	5	108.67	790.741
2014	2	1	9026	3	76.3333	841.975
2014	2	1	9027	6	118.67	712.963
2014	2	1	9028	6	143.33	720.988
2014	2	1	9029	7	80	414.198
2014	2	1	9030	9	80	333.951
2014	2	1	9031	9	90	333.951
2014	2	1	9032	7	102.33	488.272
2014	2	1	9033	7	156.67	672.22
2014	2	1	9034	6	138.67	442.593
2014	2	1	9035	8	65.67	366.667
2014	2	1	9036	8	89.3333	399.38
2014	2	1	9037	5	102.33	553.09
2014	2	1	9038	5	155.33	620.99
2014	2	1	9039	6	126	424.691
2014	2	1	9040	3	70.67	458.64
2014	2	1	9041	6	86.67	493.827
2014	2	1	9042	4	118.67	812.346
2014	2	1	9043	9	97.67	547.53
2014	2	1	9044	7	98.33	302.33
2014	2	1	9045	8	77.6667	367.284
2014	2	1	9046	4	135.333	708.65
2014	2	1	9047	9	80.33	256.173
2014	2	1	9048	7	141.33	720.988
2014	2	1	9049	9	113	258.025
2014	2	1	9051	7	70.33	545.679
2014	2	1	9052	6	113.33	510.494
2014	2	1	9053	8	91	648.148
2014	2	1	9054	8	120.33	604.938
2014	2	1	9055	8	41.67	256.173
2014	2	1	9056	8	110.33	385.185
2014	2	1	9057	6	115.33	366.667
2014	2	1	9058	7	110.33	383.333
2014	2	1	9059	4	65.33	579.63
2014	2	1	9060	8	102.33	347.531
2014	2	1	9061	7	48.67	197.531
2014	2	1	9062	9	154	519.753
2014	2	1	9063	8	111.33	332.099
2014	2	1	9064	7	74.33	417.901
2014	2	1	9065	4	176	669.14
2014	2	1	9066	6	123.33	575.93
2014	2	1	9067	9	24.67	175.926
2014	2	1	9068	8	105.33	408.025
2014	2	1	9069	8	128.33	393.21
2014	2	1	9070	6	95.67	303.827
2014	2	1	9071	8	83	584.19
2014	2	1	9072	7	135.67	533.22
2014	2	1	9073	5	149.667	639.506
2014	2	1	9074	5	100.33	708.025
2014	2	1	9075	9	116.333	239.506
2014	2	1	9076	8	70	437.04
2014	2	1	9077	5	95.67	401.235
2014	2	1	9078	9	91	424.691
2014	2	1	9079	7	101.33	436.42
2014	2	1	9080	10	54.33	256.173
2014	2	1	9081	8	104.667	232.099
2014	2	1	9082	7	75.33	666.67
2014	2	1	9083	4	104.667	474.07
2014	2	1	9084	7	166.67	677.78
2014	2	1	9085	8	118.667	332.099
2014	2	1	9086	9	127.333	372.84
2014	2	1	9087	9	105.667	450.617
2014	2	1	9088	5	90.33	537.037
2014	2	1	9089	4	100.667	239.506
2014	2	1	9090	9	65.6667	330.864
2014	2	1	9091	9	104.33	256.173
2014	2	1	9092	10	95.33	375.93
2014	2	1	9093	6	120.667	747.531
2014	2	1	9094	6	82.6667	247.531
2014	2	1	9095	8	74.67	279.63
2014	2	1	9096	7	100.33	790.741
2014	2	1	9097	9	90.67	333.951
2014	2	1	9098	10	77	239.506
2014	2	1	9099	10	100.33	887.56
2014	2	1	9101	8	87	256.173
2014	2	1	9102	5	135.67	653.086
2014	2	1	9103	9	98.33	459.877
2014	2	1	9104	4	207.67	1195.68
2014	2	1	9105	8	63.67	385.185
2014	2	1	9106	4	127.333	699.383
2014	2	1	9107	4	100.667	350.617
2014	2	1	9108	6	96.67	566.67
2014	2	1	9109	10	98.67	333.951
2014	2	1	9110	9	80	788.4
2014	2	1	9111	7	110.33	453.086
2014	2	1	9112	6	79.67	833.951
2014	2	1	9113	9	66	385.185
2014	2	1	9114	9	91.67	510.494
2014	2	1	9115	8	76.33	510.494
2014	2	1	9116	6	116.67	641.89
2014	2	1	9117	6	113.33	453.086
2014	2	1	9118	6	95.33	530.86
2014	2	1	9119	7	70.67	275.926
2014	2	1	9120	5	152.33	720.988
2014	2	1	9121	7	115	720.988
2014	2	1	9122	6	80.67	228.395
2014	2	1	9123	7	162.67	858.642
2014	2	1	9124	4	136.333	841.975
2014	2	1	9125	8	95.67	503.086
2014	2	1	9126	6	159.67	588.272
2014	2	1	9127	5	103	614.198
2014	2	1	9128	7	120.33	578.395
2014	2	1	9129	8	72	596.914
2014	2	1	9130	5	62.3333	393.21
2014	2	1	9131	8	57	266.049
2014	2	1	9132	3	145	758.02
2014	2	1	9133	5	92	648.148
2014	2	1	9134	8	137.667	461.111
2014	2	1	9135	8	97.67	409.877
2014	2	1	9136	8	66.3333	625.93
2014	2	1	9137	6	143	618.519
2014	2	1	9138	8	98.33	570.988
2014	2	1	9139	7	38.26	332.716
2014	2	1	9140	5	83.67	401.852
2014	2	1	9141	6	83.67	656.173
2014	2	1	9142	6	79.6667	540.74
2014	2	1	9143	7	160.33	639.506
2014	2	1	9144	7	105.67	639.506
2014	2	1	9145	8	88.67	436.42
2014	2	1	9146	6	104.333	358.642
2014	2	1	9147	5	93.67	906.79
2014	2	1	9148	9	120.67	401.852
2014	2	1	9149	8	104	401.85
2014	2	1	9151	8	100.67	366.667
2014	2	1	9152	7	135.33	658.77
2014	2	1	9153	5	92	618.519
2014	2	1	9154	6	131	561.728
2014	2	1	9155	9	82.33	364.2
2014	2	1	9156	8	98.33	264.198
2014	2	1	9157	7	110	366.667
2014	2	1	9158	6	129.67	761.111
2014	2	1	9159	7	127.67	444.444
2014	2	1	9160	5	128.67	422.84
2014	2	1	9161	6	72.67	271.605
2014	2	1	9162	7	170.33	475.926
2014	2	1	9163	7	86.67	380.247
2014	2	1	9164	5	86.67	669.753
2014	2	1	9165	7	128.33	777.778
2014	2	1	9166	4	129.667	729.63
2014	2	1	9167	6	76.67	445.06
2014	2	1	9168	8	84.67	319.136
2014	2	1	9169	6	133.33	698.77
2014	2	1	9170	6	107	345.062
2014	2	1	9171	9	98.67	333.951
2014	2	1	9172	7	83.33	493.827
2014	2	1	9173	8	106	579.012
2014	2	1	9174	8	46.67	408.642
2014	2	1	9175	9	106.33	333.951
2014	2	1	9176	6	62	239.506
2014	2	1	9177	6	77.3333	669.753
2014	2	1	9178	9	95.33	415.432
2014	2	1	9179	8	95.33	493.827
2014	2	1	9180	8	95.67	366.667
2014	2	1	9181	9	72	350
2014	2	1	9182	7	99.3333	441.975
2014	2	1	9183	8	90.67	409.877
2014	2	1	9184	9	97.6667	298.765
2014	2	1	9185	7	102.67	382.099
2014	2	1	9186	5	95	510.494
2014	2	1	9187	5	62.33	315.432
2014	2	1	9188	6	63.33	442.593
2014	2	1	9189	7	88.67	239.506
2014	2	1	9190	9	61.67	282.716
2014	2	1	9191	8	141.67	631.481
2014	2	1	9192	6	132	558.642
2014	2	1	9193	10	116.667	613.58
2014	2	1	9194	5	68.3333	316.049
2014	2	1	9195	8	88.33	215.432
2014	2	1	9196	5	145	841.975
2014	2	1	9197	6	90.67	317.284
2014	2	1	9198	5	76	353.704
2014	2	1	9199	8	73.6667	436.42
2014	2	1	9201	8	40.33	350.62
2014	2	1	9202	8	120.33	350.617
2014	2	1	9203	7	85.6667	350
2014	2	1	9204	7	91.33	436.42
2014	2	1	9205	7	110.33	307.407
2014	2	1	9206	10	68.6667	442.593
2014	2	1	9207	8	112.33	683.95
2014	2	1	9208	9	107.67	419.753
2014	2	1	9209	8	85.6667	554.321
2014	2	1	9210	7	98.3333	401.852
2014	2	1	9211	6	45.33	208.642
2014	2	1	9212	10	74.67	442.593
2014	2	1	9213	8	97.67	300.617
2014	2	1	9214	9	90.3333	306.173
2014	2	1	9215	6	110.67	653.086
2014	2	1	9216	7	90.33	350.617
2014	2	1	9217	6	92.33	510.494
2014	2	1	9218	10	65.33	290.741
2014	2	1	9219	8	130.67	442.593
2014	2	1	9220	4	100	966.667
2014	2	1	9221	5	82	468.519
2014	2	1	9222	8	142.67	777.778
2014	2	1	9223	5	88.33	239.506
2014	2	1	9224	6	125.33	743.21
2014	2	1	9225	8	85.67	631.481
2014	2	1	9226	4	98.33	894.444
2014	2	1	9227	9	93.67	427.778
2014	2	1	9228	5	102.667	350.617
2014	2	1	9229	9	110.67	300.617
2014	2	1	9230	7	100	575.309
2014	2	1	9231	9	95.33	282.099
2014	2	1	9232	8	132.667	315.432
2014	2	1	9233	5	71	691.358
2014	2	1	9234	9	55.67	239.506
2014	2	1	9235	5	51.67	299.383
2014	2	1	9236	5	154.333	769.136
2014	2	1	9237	8	127.67	833.951
2014	2	1	9238	7	78	468.52
2014	2	1	9239	9	122.667	239.506
2014	2	1	9240	5	140.667	350.617
2014	2	1	9241	9	110.33	333.951
2014	2	1	9242	5	88.33	596.914
2014	2	1	9243	4	180.33	793.21
2014	2	1	9244	7	66.67	442.593
2014	2	1	9245	6	117.333	502.469
2014	2	1	9246	4	95.67	480.86
2014	2	1	9247	7	92	490.62
2014	2	1	9248	7	105.667	537.037
2014	2	1	9249	5	89.3333	366.667
2014	2	1	9251	10	77.67	239.506
2014	2	1	9252	10	107	421.6
2014	2	1	9253	7	110	461.111
2014	2	1	9254	3	127	806.79
2014	2	1	9255	9	66	271.605
2014	2	1	9256	4	111.333	798.765
2014	2	1	9257	7	120.333	449.383
2014	2	1	9258	10	85.67	241.358
2014	2	1	9259	9	98	531.481
2014	2	1	9260	5	126.33	704.321
2014	2	1	9261	6	154.333	772.22
2014	2	1	9262	4	148.67	779.63
2014	2	1	9263	5	104.3	677.78
2014	2	1	9264	3	134.67	712.963
2014	2	1	9265	6	128.67	510.494
2014	2	1	9266	6	102.33	764.198
2014	2	1	9267	8	100	747.531
2014	2	1	9268	9	78.67	298.765
2014	2	1	9269	8	90	475.93
2014	2	1	9270	6	65	315.432
2014	2	1	9271	9	95.67	299.383
2014	2	1	9272	7	75	510.494
2014	2	1	9273	5	82.3333	561.728
2014	2	1	9274	5	84.6667	561.728
2014	2	1	9275	5	60.33	575.62
2014	2	1	9276	9	90.67	490.74
2014	2	1	9277	7	130	696.296
2014	2	1	9278	7	63.6667	604.938
2014	2	1	9279	3	145.67	546.296
2014	2	1	9280	5	110.33	674.691
2014	2	1	9281	5	71.33	538.889
2014	2	1	9282	5	113.67	451.852
2014	2	1	9283	8	85	239.506
2014	2	1	9284	8	109.33	442.593
2014	2	1	9285	6	148.67	580.23
2014	2	1	9286	4	56.67	333.951
2014	2	1	9287	7	117.667	617.284
2014	2	1	9288	7	146.67	580.247
2014	2	1	9289	8	105.67	616.173
2014	2	1	9290	7	85.67	510.494
2014	2	1	9291	4	128.67	147.531
2014	2	1	9292	8	125.67	626.54
2014	2	1	9293	8	104.67	477.778
2014	2	1	9294	5	157.67	793.21
2014	2	2	9001	7	116.67	475.926
2014	2	2	9002	5	81.3333	700.617
2014	2	2	9003	8	109.667	422.84
2014	2	2	9004	6	177	596.296
2014	2	2	9005	9	108.333	319.136
2014	2	2	9006	7	90	299.383
2014	2	2	9007	7	129.67	712.963
2014	2	2	9008	8	76.3333	299.383
2014	2	2	9009	6	168.67	637.65
2014	2	2	9011	6	86.3333	567.28
2014	2	2	9012	4	109.67	750.51
2014	2	2	9013	9	85.67	258.025
2014	2	2	9014	8	107	452.469
2014	2	2	9015	7	88.67	916.049
2014	2	2	9016	8	95.67	582.72
2014	2	2	9017	8	88.33	321.605
2014	2	2	9018	6	45.67	471.605
2014	2	2	9019	6	101.67	548.765
2014	2	2	9020	6	129.67	525.31
2014	2	2	9021	8	94.6667	436.42
2014	2	2	9022	5	130.67	676.543
2014	2	2	9023	9	90.67	349.383
2014	2	2	9024	5	120.67	601.85
2014	2	2	9025	7	105.67	645.43
2014	2	2	9026	5	72	790.741
2014	2	2	9027	6	116.67	653.086
2014	2	2	9028	8	132.33	682.72
2014	2	2	9029	9	82.33	319.136
2014	2	2	9030	8	85	350.617
2014	2	2	9031	7	91	315.432
2014	2	2	9032	9	111	511.728
2014	2	2	9033	6	151.67	588.272
2014	2	2	9034	7	135.67	459.259
2014	2	2	9035	9	70.33	440.741
2014	2	2	9036	8	80	507.407
2014	2	2	9037	7	105.67	433.95
2014	2	2	9038	6	150.33	510.494
2014	2	2	9039	7	129.333	557.41
2014	2	2	9040	4	75	447.63
2014	2	2	9041	9	95.67	648.148
2014	2	2	9042	3	115.67	833.951
2014	2	2	9043	8	85	459.259
2014	2	2	9044	8	85.67	346.3
2014	2	2	9045	9	72	488.27
2014	2	2	9046	5	142.333	617.28
2014	2	2	9047	8	85.67	364.815
2014	2	2	9048	5	146.33	604.938
2014	2	2	9049	8	106.333	287.037
2014	2	2	9051	8	75.67	415.43
2014	2	2	9052	7	118.67	419.753
2014	2	2	9053	7	94	596.296
2014	2	2	9054	7	125.67	493.827
2014	2	2	9055	8	44.33	299.383
2014	2	2	9056	9	106.67	329.09
2014	2	2	9057	5	120.67	416.049
2014	2	2	9058	8	104.67	319.136
2014	2	2	9059	6	68.33	466.049
2014	2	2	9060	8	96.67	450.617
2014	2	2	9061	6	53.67	327.78
2014	2	2	9062	8	161.667	419.753
2014	2	2	9063	8	101.67	425.31
2014	2	2	9064	6	79.33	366.667
2014	2	2	9065	5	170	537.037
2014	2	2	9066	6	129.67	704.321
2014	2	2	9067	8	28.67	271.605
2014	2	2	9068	7	100.67	545.062
2014	2	2	9069	9	126.67	358.642
2014	2	2	9070	5	100.33	302.593
2014	2	2	9071	8	88.67	674.691
2014	2	2	9072	8	130.33	596.3
2014	2	2	9073	7	150.333	493.827
2014	2	2	9074	6	110.67	764.815
2014	2	2	9075	10	118.667	287.037
2014	2	2	9076	10	75.67	314.815
2014	2	2	9077	5	102.33	401.852
2014	2	2	9078	7	84.6667	442.593
2014	2	2	9079	9	90.3333	350.617
2014	2	2	9080	10	59	313.58
2014	2	2	9081	8	102	279.753
2014	2	2	9082	8	78	720.99
2014	2	2	9083	5	110.667	480.86
2014	2	2	9084	7	160	542.13
2014	2	2	9085	8	113.333	197.531
2014	2	2	9086	8	132.667	399.383
2014	2	2	9087	8	97	317.284
2014	2	2	9088	6	95.67	459.259
2014	2	2	9089	5	92.3333	282.716
2014	2	2	9090	10	62.6667	401.235
2014	2	2	9091	9	102.33	233.951
2014	2	2	9092	10	100.33	459.877
2014	2	2	9093	5	112.33	814.198
2014	2	2	9094	7	86.33	315.432
2014	2	2	9095	9	77.33	299.383
2014	2	2	9096	6	105.67	747.531
2014	2	2	9097	8	76.6667	393.21
2014	2	2	9098	10	85.67	282.716
2014	2	2	9099	9	103	987.56
2014	2	2	9101	7	89.33	234.568
2014	2	2	9102	5	133.67	553.086
2014	2	2	9103	9	102.67	424.074
2014	2	2	9104	3	201	1075.95
2014	2	2	9105	9	68.33	420.99
2014	2	2	9106	3	132.333	587.654
2014	2	2	9107	5	105.33	332.716
2014	2	2	9108	6	90	674.691
2014	2	2	9109	10	93.67	333.951
2014	2	2	9110	7	86.67	676.543
2014	2	2	9111	8	115.33	401.852
2014	2	2	9112	5	73.67	704.938
2014	2	2	9113	8	63	282.716
2014	2	2	9114	8	92	574.69
2014	2	2	9115	8	79.67	470.988
2014	2	2	9116	7	105	519.75
2014	2	2	9117	8	118.67	604.938
2014	2	2	9118	5	100.67	467.28
2014	2	2	9119	7	76.67	384.568
2014	2	2	9120	3	150.33	684.57
2014	2	2	9121	6	121.33	777.16
2014	2	2	9122	8	75.67	387.037
2014	2	2	9123	8	168	820.37
2014	2	2	9124	5	140.333	958.025
2014	2	2	9125	6	101.333	631.481
2014	2	2	9126	7	154.67	527.16
2014	2	2	9127	5	102.667	707.41
2014	2	2	9128	8	123.67	493.827
2014	2	2	9129	7	61.6667	682.716
2014	2	2	9130	6	70.3333	510.494
2014	2	2	9131	7	66.67	271.605
2014	2	2	9132	4	133.67	614.2
2014	2	2	9133	6	88	545.679
2014	2	2	9134	7	132.667	482.716
2014	2	2	9135	7	85.33	332.099
2014	2	2	9136	7	71	487.654
2014	2	2	9137	6	142.667	684.568
2014	2	2	9138	8	92.67	631.481
2014	2	2	9139	8	34.33	277.16
2014	2	2	9140	4	88.67	299.383
2014	2	2	9141	6	88.3333	553.09
2014	2	2	9142	7	72.6667	617.28
2014	2	2	9143	5	150	553.704
2014	2	2	9144	8	110.33	492.593
2014	2	2	9145	9	95.67	316.049
2014	2	2	9146	7	96	350
2014	2	2	9147	6	97.33	883.951
2014	2	2	9148	7	125.67	349.383
2014	2	2	9149	9	108.33	266.91
2014	2	2	9151	6	105.67	317.284
2014	2	2	9152	9	139	522.222
2014	2	2	9153	8	82.3333	573.457
2014	2	2	9154	5	121.33	532.72
2014	2	2	9155	9	78.67	433.951
2014	2	2	9156	10	95.67	250.617
2014	2	2	9157	9	115.33	223.457
2014	2	2	9158	6	118.33	617.9
2014	2	2	9159	8	124.67	408.025
2014	2	2	9160	8	127.33	281.36
2014	2	2	9161	8	75.67	306.173
2014	2	2	9162	7	164.67	582.099
2014	2	2	9163	6	91.67	366.667
2014	2	2	9164	6	81.67	552.47
2014	2	2	9165	6	123	699.383
2014	2	2	9166	3	121	863.58
2014	2	2	9167	8	80.67	312.35
2014	2	2	9168	9	92.67	368.519
2014	2	2	9169	8	139.67	619.14
2014	2	2	9170	7	113.33	309.259
2014	2	2	9171	8	92	319.136
2014	2	2	9172	8	88.33	401.852
2014	2	2	9173	9	101.333	485.75
2014	2	2	9174	7	48.67	350.617
2014	2	2	9175	9	94.6667	258.642
2014	2	2	9176	7	71.6667	310.494
2014	2	2	9177	4	71.3333	695.68
2014	2	2	9178	7	100.33	374.074
2014	2	2	9179	7	96.67	358.02
2014	2	2	9180	9	99.33	442.593
2014	2	2	9181	10	74.6667	319.136
2014	2	2	9182	6	92.6667	469.136
2014	2	2	9183	7	95.33	485.185
2014	2	2	9184	9	105.667	284.568
2014	2	2	9185	8	108.333	341.975
2014	2	2	9186	8	99	545.062
2014	2	2	9187	5	68.67	243.827
2014	2	2	9188	9	68	537.037
2014	2	2	9189	8	94.33	333.951
2014	2	2	9190	8	64.67	271.605
2014	2	2	9191	7	146.67	661.728
2014	2	2	9192	8	122.333	440.62
2014	2	2	9193	9	105.67	682.716
2014	2	2	9194	7	75	385.185
2014	2	2	9195	8	95	271.605
2014	2	2	9196	6	135.67	769.136
2014	2	2	9197	3	88.67	299.383
2014	2	2	9198	7	72	280.864
2014	2	2	9199	9	70	333.951
2014	2	2	9201	9	45.33	258.025
2014	2	2	9202	8	124.67	366.667
2014	2	2	9203	8	91.6667	368.519
2014	2	2	9204	8	95.67	450.617
2014	2	2	9205	6	115.33	333.951
2014	2	2	9206	8	66.6667	372.84
2014	2	2	9207	7	120	804.321
2014	2	2	9208	10	105.33	510.494
2014	2	2	9209	8	78.6667	479.63
2014	2	2	9210	9	104.667	332.099
2014	2	2	9211	7	49.67	368.519
2014	2	2	9212	9	79.67	315.432
2014	2	2	9213	9	92	254.321
2014	2	2	9214	7	93	359.259
2014	2	2	9215	5	116.67	690.741
2014	2	2	9216	9	95.33	284.568
2014	2	2	9217	7	98	645.062
2014	2	2	9218	10	69.67	290.741
2014	2	2	9219	10	126.67	495.679
2014	2	2	9220	3	105.667	867.284
2014	2	2	9221	8	69.6667	499.38
2014	2	2	9222	5	142.333	640.2
2014	2	2	9223	8	83.33	316.049
2014	2	2	9224	5	130.67	686.42
2014	2	2	9225	9	94.6667	541.36
2014	2	2	9226	5	85	794.44
2014	2	2	9227	9	97.33	419.753
2014	2	2	9228	4	109	223.457
2014	2	2	9229	8	116	387.037
2014	2	2	9230	7	100.667	528.4
2014	2	2	9231	7	100.33	273.951
2014	2	2	9232	9	120.667	229.012
2014	2	2	9233	6	61.6667	588.272
2014	2	2	9234	8	58	282.716
2014	2	2	9235	8	55.33	271.605
2014	2	2	9236	8	144.33	699.38
2014	2	2	9237	9	122.67	739.506
2014	2	2	9238	8	66.3333	566.049
2014	2	2	9239	8	124.333	319.136
2014	2	2	9240	8	150	210.494
2014	2	2	9241	7	98.6667	313.58
2014	2	2	9242	3	78.3333	485.43
2014	2	2	9243	5	175.33	647.53
2014	2	2	9244	7	75.33	385.185
2014	2	2	9245	4	110	527.16
2014	2	2	9246	5	100.33	505.556
2014	2	2	9247	8	89.3333	530.864
2014	2	2	9248	9	114	400.617
2014	2	2	9249	8	86	319.136
2014	2	2	9251	10	80	271.605
2014	2	2	9252	9	114	546.296
2014	2	2	9253	5	115	561.728
2014	2	2	9254	4	105.667	718.52
2014	2	2	9255	7	69	330.864
2014	2	2	9256	6	103.333	675.9
2014	2	2	9257	8	115	427.16
2014	2	2	9258	10	80	216.049
2014	2	2	9259	8	96	413.58
2014	2	2	9260	5	130	609.259
2014	2	2	9261	7	136.667	653.086
2014	2	2	9262	5	143.67	669.753
2014	2	2	9263	6	109	559.26
2014	2	2	9264	4	139.67	609.259
2014	2	2	9265	9	123.67	424.074
2014	2	2	9266	5	109.33	656.79
2014	2	2	9267	5	105.33	641.975
2014	2	2	9268	10	85.33	393.87
2014	2	2	9269	8	76	503.086
2014	2	2	9270	8	72.6667	196.296
2014	2	2	9271	8	91.6667	333.951
2014	2	2	9272	5	84.3333	498.77
2014	2	2	9273	5	88	574.074
2014	2	2	9274	8	93.3333	468.52
2014	2	2	9275	6	65.67	653.086
2014	2	2	9276	8	95.33	415.43
2014	2	2	9277	9	122.333	631.481
2014	2	2	9278	6	60.67	690.741
2014	2	2	9279	4	135	484.568
2014	2	2	9280	6	106.67	579.012
2014	2	2	9281	7	70	573.457
2014	2	2	9282	5	119.33	440.741
2014	2	2	9283	5	89.67	342.39
2014	2	2	9284	7	102.67	366.667
2014	2	2	9285	9	133.33	690.42
2014	2	2	9286	3	59.66	315.432
2014	2	2	9287	7	110	483.951
2014	2	2	9288	7	133.33	567.284
2014	2	2	9289	5	110.33	490.96
2014	2	2	9290	8	95.33	372.84
2014	2	2	9291	6	123.67	304.321
2014	2	2	9292	8	122.67	684.568
2014	2	2	9293	7	94.3333	561.111
2014	2	2	9294	4	152.33	699.38
2015	3	1	9001	4	96	600.617
2015	3	1	9002	4	145.667	756
2015	3	1	9003	8	152.333	350
2015	3	1	9004	2	128.67	588.89
2015	3	1	9005	8	94.3333	224.691
2015	3	1	9006	8	87.6667	354.321
2015	3	1	9007	3	130.67	600.617
2015	3	1	9008	9	48.67	246.914
2015	3	1	9009	6	155	501.235
2015	3	1	9011	5	96.3333	700
2015	3	1	9012	6	163	747.531
2015	3	1	9013	7	77.3333	410.494
2015	3	1	9014	6	120.67	515.81
2015	3	1	9015	6	55	354.321
2015	3	1	9016	7	125.667	358.642
2015	3	1	9017	7	90.67	410.494
2015	3	1	9018	6	38.87	516.049
2015	3	1	9019	6	168.667	622.222
2015	3	1	9020	3	85.6667	501.235
2015	3	1	9021	5	109	470.988
2015	3	1	9022	5	149.667	622.222
2015	3	1	9023	6	106.667	341.358
2015	3	1	9024	2	135	601.03
2015	3	1	9025	4	114.667	769.136
2015	3	1	9026	3	110	816.667
2015	3	1	9027	4	104.33	522.84
2015	3	1	9028	2	82	700
2015	3	1	9029	6	116.333	298.148
2015	3	1	9030	9	104.67	354.321
2015	3	1	9031	4	174.33	600.617
2015	3	1	9032	5	110	467.28
2015	3	1	9033	7	142.333	548.765
2015	3	1	9034	6	125	354.321
2015	3	1	9035	8	82.3333	422.85
2015	3	1	9036	6	66.33	414.815
2015	3	1	9037	2	85.67	488.272
2015	3	1	9038	6	115.333	449.383
2015	3	1	9039	5	80.33	362.35
2015	3	1	9040	3	101.333	799.383
2015	3	1	9041	8	117	328.395
2015	3	1	9042	4	133	937.654
2015	3	1	9043	8	101.67	324.69
2015	3	1	9044	4	101.33	267.901
2015	3	1	9045	9	91.6667	294.444
2015	3	1	9046	3	104	989.506
2015	3	1	9047	4	64	341.358
2015	3	1	9048	5	91.6667	522.84
2015	3	1	9049	9	54	246.914
2015	3	1	9051	6	66.33	509.877
2015	3	1	9052	6	160.33	458.025
2015	3	1	9053	4	126.333	721.605
2015	3	1	9054	4	92.33	367.284
2015	3	1	9055	6	76.33	367.284
2015	3	1	9056	9	58.3333	436.42
2015	3	1	9057	8	63	341.358
2015	3	1	9058	4	106.67	341.358
2015	3	1	9059	4	68.3333	553.086
2015	3	1	9060	9	74.33	388.889
2015	3	1	9061	10	72.33	224.691
2015	3	1	9062	5	115.33	388.889
2015	3	1	9063	8	58.6667	375.926
2015	3	1	9064	9	100.333	436.42
2015	3	1	9065	4	129.333	375.926
2015	3	1	9066	3	127.333	669.753
2015	3	1	9067	6	25.67	194.444
2015	3	1	9068	8	21.3333	199.383
2015	3	1	9069	8	65.67	453.704
2015	3	1	9070	8	118	224.074
2015	3	1	9071	6	84.67	548.765
2015	3	1	9072	4	93.33	285.69
2015	3	1	9073	8	85	557.407
2015	3	1	9074	5	128.667	622.84
2015	3	1	9075	9	71	224.691
2015	3	1	9076	6	112	410.494
2015	3	1	9077	7	66	354.321
2015	3	1	9078	7	83.3333	401.852
2015	3	1	9079	8	90.6667	341.358
2015	3	1	9080	4	35	267.901
2015	3	1	9081	6	135	258.642
2015	3	1	9082	5	87	540.123
2015	3	1	9083	2	125	440.741
2015	3	1	9084	9	90.33	419.136
2015	3	1	9085	5	86.3333	517.9
2015	3	1	9086	6	100	246.914
2015	3	1	9087	8	29.67	177.16
2015	3	1	9088	4	133.333	522.84
2015	3	1	9089	8	110.33	246.914
2015	3	1	9090	9	70.3333	341.358
2015	3	1	9091	9	67	262.35
2015	3	1	9092	9	100	241.975
2015	3	1	9093	6	86.3333	670.37
2015	3	1	9094	8	80	259.877
2015	3	1	9095	8	85	211.728
2015	3	1	9096	6	160	548.765
2015	3	1	9097	8	139.333	246.914
2015	3	1	9098	5	81.3333	324.69
2015	3	1	9099	6	110.33	522.84
2015	3	1	9101	6	97.6667	224.691
2015	3	1	9102	7	104.33	397.531
2015	3	1	9103	8	85	341.358
2015	3	1	9104	2	142.667	989.506
2015	3	1	9105	9	77.6667	341.358
2015	3	1	9106	3	155.67	639.506
2015	3	1	9107	9	91	346.91
2015	3	1	9108	6	110	523.46
2015	3	1	9109	9	82	324.074
2015	3	1	9110	6	68.3333	648.148
2015	3	1	9111	5	72.3333	259.877
2015	3	1	9112	6	124.667	700
2015	3	1	9113	8	92	367.9
2015	3	1	9114	7	105.667	401.852
2015	3	1	9115	6	100.33	488.272
2015	3	1	9116	4	69.3333	622.222
2015	3	1	9117	8	93	341.358
2015	3	1	9118	7	155.33	548.765
2015	3	1	9119	8	65	367.9
2015	3	1	9120	4	115.67	501.235
2015	3	1	9121	6	126	522.84
2015	3	1	9122	4	60	241.975
2015	3	1	9123	3	97.6667	622.222
2015	3	1	9124	3	161	700
2015	3	1	9125	8	113.333	375.926
2015	3	1	9126	3	134.667	604.938
2015	3	1	9127	7	123.333	540.123
2015	3	1	9128	6	88	514.198
2015	3	1	9129	8	130	441.36
2015	3	1	9130	3	72	422.85
2015	3	1	9131	7	147.333	414.815
2015	3	1	9132	3	195.67	570.37
2015	3	1	9133	6	66.33	414.815
2015	3	1	9134	5	88.33	411.11
2015	3	1	9135	6	98.33	453.704
2015	3	1	9136	7	98.3333	427.778
2015	3	1	9137	4	123.667	570.37
2015	3	1	9138	6	104	436.42
2015	3	1	9139	7	42.32	271.605
2015	3	1	9140	7	100.667	341.358
2015	3	1	9141	3	81	557.407
2015	3	1	9142	6	124	354.321
2015	3	1	9143	3	143.667	535.802
2015	3	1	9144	7	139.667	428.4
2015	3	1	9145	6	110.667	341.358
2015	3	1	9146	3	115	458.025
2015	3	1	9147	3	132.333	825.93
2015	3	1	9148	6	146	388.889
2015	3	1	9149	7	90.33	341.358
2015	3	1	9151	8	93.67	514.198
2015	3	1	9152	8	102.33	423.457
2015	3	1	9153	8	97	651.85
2015	3	1	9154	6	125.667	401.852
2015	3	1	9155	7	66.33	388.889
2015	3	1	9156	8	123.33	228.395
2015	3	1	9157	8	102	401.852
2015	3	1	9158	6	103.667	743.21
2015	3	1	9159	3	129.333	501.235
2015	3	1	9160	6	156	570.37
2015	3	1	9161	4	165.333	241.975
2015	3	1	9162	6	114	380.247
2015	3	1	9163	9	111.667	319.753
2015	3	1	9164	6	118.667	522.84
2015	3	1	9165	4	101.67	682.716
2015	3	1	9166	3	93.6667	656.79
2015	3	1	9167	3	56.6667	241.975
2015	3	1	9168	7	146.667	436.42
2015	3	1	9169	4	106.667	501.235
2015	3	1	9170	8	131	367.284
2015	3	1	9171	8	103.333	324.074
2015	3	1	9172	8	78.3333	328.395
2015	3	1	9173	9	174	519.14
2015	3	1	9174	8	101.33	440.741
2015	3	1	9175	6	66.3333	337.037
2015	3	1	9176	6	98	401.852
2015	3	1	9177	2	112.333	700
2015	3	1	9178	8	91.33	341.358
2015	3	1	9179	4	122.67	354.321
2015	3	1	9180	5	57	479.63
2015	3	1	9181	8	90	388.889
2015	3	1	9182	7	62	522.22
2015	3	1	9183	8	52.6667	501.235
2015	3	1	9184	8	108	341.358
2015	3	1	9185	5	110	436.42
2015	3	1	9186	8	135.667	622.222
2015	3	1	9187	8	101.67	241.975
2015	3	1	9188	5	88	501.235
2015	3	1	9189	6	95.33	388.889
2015	3	1	9190	9	56.3333	272.222
2015	3	1	9191	5	95	401.852
2015	3	1	9192	8	126.333	337.65
2015	3	1	9193	6	108.667	375.926
2015	3	1	9194	6	112.67	303.086
2015	3	1	9195	9	74.6667	246.914
2015	3	1	9196	4	108.333	622.222
2015	3	1	9197	5	95.33	388.889
2015	3	1	9198	6	73.33	388.889
2015	3	1	9199	6	75	341.358
2015	3	1	9201	8	35.3333	224.691
2015	3	1	9202	8	95	306.79
2015	3	1	9203	6	85.67	375.926
2015	3	1	9204	8	65	311.111
2015	3	1	9205	7	55.33	341.358
2015	3	1	9206	8	112.667	388.889
2015	3	1	9207	7	81.6667	436.42
2015	3	1	9208	10	100.33	246.914
2015	3	1	9209	6	109	501.235
2015	3	1	9210	6	112.33	354.321
2015	3	1	9211	4	85.33	388.889
2015	3	1	9212	10	100.67	241.975
2015	3	1	9213	8	50.3333	241.975
2015	3	1	9214	6	76.3333	241.975
2015	3	1	9215	4	128	700
2015	3	1	9216	6	79.6667	354.321
2015	3	1	9217	3	151.333	501.235
2015	3	1	9218	8	52.3333	241.975
2015	3	1	9219	3	135.33	535.802
2015	3	1	9220	4	155.33	622.222
2015	3	1	9221	2	140	522.84
2015	3	1	9222	6	120	522.84
2015	3	1	9223	3	80.33	306.79
2015	3	1	9224	5	116.333	587.654
2015	3	1	9225	7	76.67	423.457
2015	3	1	9226	5	62	700
2015	3	1	9227	8	140.333	237.654
2015	3	1	9228	3	127	401.852
2015	3	1	9229	7	96	254.938
2015	3	1	9230	4	108.667	570.37
2015	3	1	9231	4	68.6667	276.54
2015	3	1	9232	5	95	328.395
2015	3	1	9233	6	79	436.42
2015	3	1	9234	8	58.3333	341.358
2015	3	1	9235	5	77.33	241.975
2015	3	1	9236	4	185	704.321
2015	3	1	9237	6	83.6667	341.358
2015	3	1	9238	8	86.67	423.457
2015	3	1	9239	9	100.33	211.728
2015	3	1	9240	7	100	367.284
2015	3	1	9241	6	114.667	388.889
2015	3	1	9242	4	110	501.235
2015	3	1	9243	5	185.33	770.37
2015	3	1	9244	4	77.67	635.185
2015	3	1	9245	6	150	501.235
2015	3	1	9246	6	161.333	441.36
2015	3	1	9247	8	146.333	341.358
2015	3	1	9248	7	80.67	488.272
2015	3	1	9249	6	125.67	388.889
2015	3	1	9251	9	65.67	224.691
2015	3	1	9252	6	93.67	423.457
2015	3	1	9253	4	134.333	522.84
2015	3	1	9254	4	157	747.531
2015	3	1	9255	6	82.6667	436.42
2015	3	1	9256	4	147	747.531
2015	3	1	9257	6	160.67	682.716
2015	3	1	9258	9	138	224.691
2015	3	1	9259	8	104	501.235
2015	3	1	9260	4	92	622.222
2015	3	1	9261	5	80.33	544.444
2015	3	1	9262	6	83.6667	721.605
2015	3	1	9263	6	77	522.84
2015	3	1	9264	4	177.33	799.383
2015	3	1	9265	6	66	294.44
2015	3	1	9266	4	158.67	570.37
2015	3	1	9267	4	155.67	522.84
2015	3	1	9268	7	88.67	241.975
2015	3	1	9269	5	101.667	522.84
2015	3	1	9270	6	75.3333	293.827
2015	3	1	9271	4	177.33	423.457
2015	3	1	9272	4	75.33	540.123
2015	3	1	9273	5	106.67	600.617
2015	3	1	9274	6	83.3333	501.235
2015	3	1	9275	4	149	587.654
2015	3	1	9276	4	86	423.457
2015	3	1	9277	2	128.67	751.852
2015	3	1	9278	5	160.33	441.98
2015	3	1	9279	4	110.33	730.247
2015	3	1	9280	2	131.333	734.568
2015	3	1	9281	4	126.333	522.84
2015	3	1	9282	4	165.333	341.358
2015	3	1	9283	9	130.667	237.654
2015	3	1	9284	4	112.333	410.494
2015	3	1	9285	4	86.67	382.716
2015	3	1	9286	7	45.67	224.691
2015	3	1	9287	8	132.33	501.235
2015	3	1	9288	4	146.333	656.79
2015	3	1	9289	4	116.67	401.36
2015	3	1	9290	8	96.3333	436.42
2015	3	1	9291	4	121.333	270.37
2015	3	1	9292	7	126	704.321
2015	3	1	9293	7	97.67	449.383
2015	3	1	9294	4	126	734.568
2015	3	2	9001	5	82.6667	656.79
2015	3	2	9002	5	147.333	876.54
2015	3	2	9003	9	150	449.383
2015	3	2	9004	3	133.33	721.91
2015	3	2	9005	9	100.333	311.111
2015	3	2	9006	8	99.6667	367.284
2015	3	2	9007	3	136.33	587.654
2015	3	2	9008	9	44.6667	293.827
2015	3	2	9009	6	143	358.642
2015	3	2	9011	5	93	700
2015	3	2	9012	6	142	820.988
2015	3	2	9013	7	52	475.309
2015	3	2	9014	7	115.67	634.07
2015	3	2	9015	5	60.67	410.494
2015	3	2	9016	7	107	501.235
2015	3	2	9017	7	110	427.778
2015	3	2	9018	6	42.67	527.16
2015	3	2	9019	5	175.33	785.8
2015	3	2	9020	3	96	557.407
2015	3	2	9021	4	106.33	393.21
2015	3	2	9022	4	156.333	756.173
2015	3	2	9023	7	114.667	324.074
2015	3	2	9024	3	134.667	725.926
2015	3	2	9025	3	118	700
2015	3	2	9026	3	121.667	898.51
2015	3	2	9027	5	88	609.259
2015	3	2	9028	2	82	822.8
2015	3	2	9029	4	123.667	453.704
2015	3	2	9030	8	109.33	354.321
2015	3	2	9031	5	170.33	700
2015	3	2	9032	5	129	595.68
2015	3	2	9033	7	146.333	656.79
2015	3	2	9034	6	108.667	457.41
2015	3	2	9035	8	78	372.22
2015	3	2	9036	5	71	380.247
2015	3	2	9037	3	90.67	501.235
2015	3	2	9038	7	134.333	522.84
2015	3	2	9039	6	85.67	401.852
2015	3	2	9040	4	104.667	799.383
2015	3	2	9041	8	119	401.852
2015	3	2	9042	4	140.667	890.123
2015	3	2	9043	8	95.67	375.926
2015	3	2	9044	6	119.667	267.901
2015	3	2	9045	9	89.3333	246.914
2015	3	2	9046	3	105.333	820.988
2015	3	2	9047	3	60	367.284
2015	3	2	9048	4	88	466.667
2015	3	2	9049	9	68.33	233.951
2015	3	2	9051	5	68.33	501.235
2015	3	2	9052	5	156.67	388.889
2015	3	2	9053	5	128	721.605
2015	3	2	9054	6	79.3333	501.235
2015	3	2	9055	6	78	449.383
2015	3	2	9056	8	53	354.321
2015	3	2	9057	8	68.33	427.778
2015	3	2	9058	4	100	341.358
2015	3	2	9059	5	71.3333	622.222
2015	3	2	9060	9	78.67	496.914
2015	3	2	9061	10	71.33	199.383
2015	3	2	9062	6	125	324.074
2015	3	2	9063	8	65.6667	354.321
2015	3	2	9064	8	102	324.074
2015	3	2	9065	5	143.667	406.173
2015	3	2	9066	3	119.333	522.84
2015	3	2	9067	5	20.33	233.951
2015	3	2	9068	6	35.67	302.469
2015	3	2	9069	7	68.67	475.309
2015	3	2	9070	5	129.667	250.617
2015	3	2	9071	6	88.67	388.889
2015	3	2	9072	3	98	375.926
2015	3	2	9073	7	103	600.617
2015	3	2	9074	5	131	786.42
2015	3	2	9075	8	55	319.753
2015	3	2	9076	7	95.67	388.889
2015	3	2	9077	7	85.33	324.074
2015	3	2	9078	8	82.6667	272.222
2015	3	2	9079	6	82	401.23
2015	3	2	9080	3	25.67	354.321
2015	3	2	9081	8	130.67	322.716
2015	3	2	9082	5	92.3333	609.259
2015	3	2	9083	3	107	401.852
2015	3	2	9084	9	88.67	440.741
2015	3	2	9085	5	80.6667	466.667
2015	3	2	9086	7	85.3333	375.926
2015	3	2	9087	7	45.67	311.111
2015	3	2	9088	5	132	475.309
2015	3	2	9089	5	106.67	246.914
2015	3	2	9090	9	77	341.358
2015	3	2	9091	9	55.33	280.247
2015	3	2	9092	9	90.6667	324.074
2015	3	2	9093	6	77.6667	769.136
2015	3	2	9094	7	75.33	246.914
2015	3	2	9095	7	90	224.691
2015	3	2	9096	6	154.667	656.79
2015	3	2	9097	8	124.333	224.691
2015	3	2	9098	4	64.3333	406.173
2015	3	2	9099	6	116.67	553.086
2015	3	2	9101	7	97	267.284
2015	3	2	9102	7	85.67	346.91
2015	3	2	9103	8	72.6667	358.642
2015	3	2	9104	3	140.667	1037.04
2015	3	2	9105	8	66.3333	341.358
2015	3	2	9106	3	175.67	708.642
2015	3	2	9107	7	105.33	410.494
2015	3	2	9108	6	114.67	609.259
2015	3	2	9109	8	89.6667	324.074
2015	3	2	9110	6	73.6667	721.605
2015	3	2	9111	6	70	237.654
2015	3	2	9112	6	125.333	600.617
2015	3	2	9113	7	88	423.457
2015	3	2	9114	7	108	440.741
2015	3	2	9115	5	98.67	488.272
2015	3	2	9116	3	88.3333	622.222
2015	3	2	9117	7	81	427.778
2015	3	2	9118	7	174	639.506
2015	3	2	9119	5	50.6667	423.457
2015	3	2	9120	5	120.33	522.84
2015	3	2	9121	5	126.667	570.37
2015	3	2	9122	7	58.6667	233.951
2015	3	2	9123	3	97.3333	708.642
2015	3	2	9124	3	145.67	700
2015	3	2	9125	7	121	324.074
2015	3	2	9126	3	115	622.222
2015	3	2	9127	7	124	522.84
2015	3	2	9128	5	89.3333	540.123
2015	3	2	9129	7	130	514.198
2015	3	2	9130	3	90.6667	319.753
2015	3	2	9131	7	128.667	375.926
2015	3	2	9132	3	180.67	686.42
2015	3	2	9133	6	85	509.877
2015	3	2	9134	5	98	522.84
2015	3	2	9135	5	85.33	350
2015	3	2	9136	7	108.333	553.086
2015	3	2	9137	7	104.333	622.222
2015	3	2	9138	7	104	496.914
2015	3	2	9139	7	38.33	232.716
2015	3	2	9140	8	100	281.481
2015	3	2	9141	4	83.6667	661.111
2015	3	2	9142	9	111.33	388.889
2015	3	2	9143	3	146.667	440.741
2015	3	2	9144	7	156	501.235
2015	3	2	9145	7	109.667	324.074
2015	3	2	9146	3	120.33	466.667
2015	3	2	9147	3	132.333	988.89
2015	3	2	9148	5	150	522.22
2015	3	2	9149	7	85.33	367.284
2015	3	2	9151	7	110.33	440.741
2015	3	2	9152	6	120	543.67
2015	3	2	9153	7	94	509.877
2015	3	2	9154	3	125.333	508.64
2015	3	2	9155	7	52.6667	311.111
2015	3	2	9156	7	106.33	267.284
2015	3	2	9157	5	112.667	427.778
2015	3	2	9158	6	113.333	669.753
2015	3	2	9159	3	113.67	540.123
2015	3	2	9160	6	161	462.96
2015	3	2	9161	4	167.667	354.321
2015	3	2	9162	6	112.333	432.099
2015	3	2	9163	8	125	388.889
2015	3	2	9164	5	115.33	622.222
2015	3	2	9165	3	110.667	756.173
2015	3	2	9166	3	88.33	514.198
2015	3	2	9167	6	67	388.889
2015	3	2	9168	9	136.333	440.741
2015	3	2	9169	4	132.667	639.506
2015	3	2	9170	6	131.333	436.42
2015	3	2	9171	9	102.667	246.914
2015	3	2	9172	7	80	259.259
2015	3	2	9173	7	155	656.79
2015	3	2	9174	8	106.67	475.309
2015	3	2	9175	3	50	362.963
2015	3	2	9176	6	111.33	401.852
2015	3	2	9177	3	114	622.222
2015	3	2	9178	7	102	380.247
2015	3	2	9179	5	119.667	458.025
2015	3	2	9180	3	49.6667	354.321
2015	3	2	9181	9	100	280.864
2015	3	2	9182	9	63.3333	466.667
2015	3	2	9183	10	65.6667	393.21
2015	3	2	9184	7	98.6667	406.173
2015	3	2	9185	4	124.67	522.84
2015	3	2	9186	7	118.667	518.519
2015	3	2	9187	9	86	246.914
2015	3	2	9188	5	100.667	423.457
2015	3	2	9189	9	72.33	401.852
2015	3	2	9190	10	54	224.691
2015	3	2	9191	5	111	548.765
2015	3	2	9192	7	116.667	423.457
2015	3	2	9193	6	93	311.728
2015	3	2	9194	7	118.67	294.444
2015	3	2	9195	9	55.6667	224.691
2015	3	2	9196	6	110.667	639.506
2015	3	2	9197	5	110	423.457
2015	3	2	9198	6	60.6667	294.444
2015	3	2	9199	5	84	401.852
2015	3	2	9201	8	48.3333	259.259
2015	3	2	9202	9	112.33	449.383
2015	3	2	9203	9	80.33	311.111
2015	3	2	9204	7	46.6667	341.358
2015	3	2	9205	7	40.33	324.074
2015	3	2	9206	7	107.333	457.41
2015	3	2	9207	6	94	324.074
2015	3	2	9208	10	110	259.877
2015	3	2	9209	5	92	535.802
2015	3	2	9210	7	120.33	449.383
2015	3	2	9211	5	66.33	341.358
2015	3	2	9212	9	85.33	281.481
2015	3	2	9213	8	42.6667	212.346
2015	3	2	9214	7	95.33	293.827
2015	3	2	9215	5	130.333	557.407
2015	3	2	9216	8	62.33	259.877
2015	3	2	9217	4	141.33	609.259
2015	3	2	9218	8	60.33	285.185
2015	3	2	9219	4	130.67	621.6
2015	3	2	9220	5	175	721.605
2015	3	2	9221	6	145.67	656.79
2015	3	2	9222	6	127	656.79
2015	3	2	9223	6	79	289.506
2015	3	2	9224	5	109.667	674.074
2015	3	2	9225	7	95.33	410.494
2015	3	2	9226	5	43.3333	622.222
2015	3	2	9227	8	127.333	259.259
2015	3	2	9228	2	111	406.173
2015	3	2	9229	6	89	237.654
2015	3	2	9230	3	121	535.802
2015	3	2	9231	5	85.33	277.778
2015	3	2	9232	3	111	409.88
2015	3	2	9233	3	65.6667	358.642
2015	3	2	9234	9	70.67	224.691
2015	3	2	9235	8	78	224.691
2015	3	2	9236	3	200.33	591.975
2015	3	2	9237	8	83.6667	354.321
2015	3	2	9238	3	70	540.123
2015	3	2	9239	9	83.33	246.914
2015	3	2	9240	8	89.3333	276.543
2015	3	2	9241	5	130.667	501.235
2015	3	2	9242	5	105.33	475.309
2015	3	2	9243	5	174	885.802
2015	3	2	9244	3	87.6667	501.235
2015	3	2	9245	6	133.667	384.568
2015	3	2	9246	4	156.667	535.802
2015	3	2	9247	9	145.67	324.074
2015	3	2	9248	6	85.33	609.259
2015	3	2	9249	3	122.33	440.741
2015	3	2	9250	6	57.33	304.321
2015	3	2	9251	8	62.3333	246.914
2015	3	2	9252	6	88.67	319.753
2015	3	2	9253	6	141.333	497.53
2015	3	2	9254	3	149.667	851.235
2015	3	2	9255	6	88.33	393.21
2015	3	2	9256	3	140.333	890.123
2015	3	2	9257	6	155.67	561.728
2015	3	2	9258	10	133.333	311.111
2015	3	2	9259	9	106.667	458.025
2015	3	2	9260	5	108.333	466.667
2015	3	2	9261	4	83.6667	522.84
2015	3	2	9262	6	92.3333	708.642
2015	3	2	9263	7	85	609.259
2015	3	2	9264	5	175.33	799.383
2015	3	2	9265	6	70.33	397.531
2015	3	2	9266	3	152.33	600.617
2015	3	2	9267	5	159	570.37
2015	3	2	9268	8	76	354.321
2015	3	2	9269	5	101	470.988
2015	3	2	9270	6	62	209.877
2015	3	2	9271	5	165.667	401.852
2015	3	2	9272	5	55.67	450
2015	3	2	9273	5	100.33	630.864
2015	3	2	9274	6	75	346.91
2015	3	2	9275	2	133.667	522.84
2015	3	2	9276	5	99.3333	475.309
2015	3	2	9277	4	133.67	786.42
2015	3	2	9278	5	152.33	570.37
2015	3	2	9279	3	105.67	622.222
2015	3	2	9280	4	132	782.099
2015	3	2	9281	3	142.333	540.123
2015	3	2	9282	6	162	488.272
2015	3	2	9283	8	125	280.864
2015	3	2	9284	5	93.3333	367.284
2015	3	2	9285	5	95.67	488.272
2015	3	2	9286	7	50.67	311.111
2015	3	2	9287	8	154.333	509.877
2015	3	2	9288	3	142	695.679
2015	3	2	9289	3	111.67	522.84
2015	3	2	9290	9	77.33	311.111
2015	3	2	9291	5	122.33	222.222
2015	3	2	9292	7	110	799.383
2015	3	2	9293	7	101.67	522.84
2015	3	2	9294	7	115	799.383

## Sheet: I Anaysis data
Mean value of three traits
		Trait 1	Trait 2	Trait 3
Entry	Genotype	IP	LN	AUDPC
9001	450975	5	80.6667	534.518
9002	610288	4.66667	87.0556	678.222
9003	41868	8.33333	102.944	436.934
9004	3895	3.5	123.943	602.212
9005	42893	8.5	82.2772	289.445
9006	601549	8	73.3894	386.523
9007	80836	4.33333	96.2783	667.284
9008	613415	9	57.2783	359.774
9009	552808	6.33333	123.445	524.115
9011	68315	5.16667	68.1667	610.699
9012	85599	5.66667	101.222	668.398
9013	222973	7.33333	63.1117	407.613
9014	295261	6.83333	83.2783	483.313
9015	80662	6.16667	57.8344	585.391
9016	130819	6.83333	78.0561	469.796
9017	222939	7.33333	70.7228	398.457
9018	4248	6.33333	43.8522	486.42
9019	222912	5.83333	106.001	679.629
9020	144712	4	84.2778	590.124
9021	42423	6	85.2772	388.477
9022	595693	4.66667	110.667	628.086
9023	16122	7.16667	75.3328	325.308
9024	547311	3.83333	97.4444	629.903
9025	294897	4.33333	87.5567	676.399
9026	295213	3.33333	76.1667	725.163
9027	1065811	5	90.5567	530.041
9028	294568	3.83333	90.1656	692.792
9029	294800	6.16667	80.1661	336.111
9030	434375	8.83333	75.4444	340.226
9031	294705	5.83333	99.3878	483.951
9032	458377	5.83333	82.6667	464.918
9033	294548	7	117.89	525.514
9034	1066760	6.5	98.7789	367.696
9035	1066924	8.5	56.9456	390.022
9036	1066245	6.16667	58.2772	391.563
9037	421503	3.83333	76.6117	410.7
9038	217743	6.5	105.332	507.614
9039	377174	5.83333	76.7222	418.52
9040	1339454	4	70.8894	488.596
9041	358957	8	77.7794	494.959
9042	30709	4	98.2239	839.608
9043	369673	8.5	73.78	415.843
9044	1101307	5.83333	83.7772	338.661
9045	16004	9.16667	66.6111	305.864
9046	1339633	3.83333	93.5	667.569
9047	370194	5.16667	61.6111	358.333
9048	342263	5	86.6094	527.366
9049	342253	8.83333	71.8328	279.012
9051	342152	6.16667	60.4989	443.21
9052	1301292	6	101.333	474.588
9053	1314999	5.83333	82.1667	634.671
9054	523085	5.83333	81.3328	473.045
9055	358954	6.66667	54.8883	331.276
9056	1212664	8.66667	61.9456	398.573
9057	1811686	7.33333	69.1667	366.564
9058	2460025	5.16667	83.3333	356.276
9059	2460334	5	52.9989	546.337
9060	391994	8.66667	70.5	398.868
9061	2668073	8.83333	52.5006	246.914
9062	3628874	6.83333	104.611	386.317
9063	3599378	8	68.3889	365.227
9064	3582667	8	71.8322	366.564
9065	2460291	4.5	110.778	449.383
9066	3613474	4	96.0556	598.766
9067	6309121	6.5	28.6678	256.789
9068	376804	7	62.945	344.136
9069	1302305	8	92.2233	391.049
9070	3591880	6.5	96.0011	274.136
9071	3600263	6.66667	64.89	532.345
9072	1082613	5	86.2778	414.88
9073	4085042	7	97	552.058
9074	3616330	5.16667	91.8889	654.013
9075	3597332	9	77.9444	288.477
9076	2463808	7.33333	72.5567	386.009
9077	3586080	6.33333	69.0533	400.412
9078	1563731	8	77.8333	459.979
9079	4097301	7.16667	79.2222	405.658
9080	3578100	5.66667	42.3883	327.986
9081	3592850	7.16667	91.6672	266.152
9082	3619633	5.83333	69.3322	652.058
9083	4320047	3.33333	88.1111	439.196
9084	3605299	8.5	105.112	479.759
9085	4319277	6.33333	81.0556	379.732
9086	4048654	7.16667	83.4939	313.786
9087	4318107	7.83333	61.1678	318.416
9088	3617481	4.83333	91.3333	439.609
9089	3612293	5.5	75.6111	244.136
9090	3592403	9.16667	58.3889	374.486
9091	2406044	9	62.7767	241.359
9092	3587319	9.33333	80.3878	322.326
9093	1491661	5.83333	86.1111	657.082
9094	3827755	7.16667	79.0544	345.473
9095	3585839	7.83333	73.4994	252.367
9096	4316539	6.16667	96.1667	521.914
9097	4755104	8.66667	85.7228	299.28
9098	4755489	6.33333	71.0006	415.741
9099	4755706	7.16667	84.6106	597.191
9101	4755979	6.83333	74.9994	246.914
9102	4757265	6.33333	92.6122	485.905
9103	4760307	8.5	75.5	451.646
9104	4763836	3	123.889	995.19
9105	4881156	8.33333	60.9444	363.684
9106	4905340	3.16667	114.112	612.963
9107	4905617	6.83333	79.6656	361.111
9108	3820458	6.5	95.335	530.351
9109	3822974	9	68.8894	350.514
9110	4754390	6.66667	61.8889	602.799
9111	4756035	6	73.7767	367.695
9112	4757869	5.83333	81.7233	642.181
9113	4905071	7.83333	67.8889	346.702
9114	4940559	7.83333	75.6117	419.238
9115	4835368	6.33333	70.6667	492.593
9116	4835640	4.5	77.3339	518.401
9117	5106646	7.5	77.0556	419.033
9118	5106632	6.5	99.6106	479.011
9119	449286	6.83333	51.5011	425.823
9120	41372	4.33333	100.61	564.918
9121	14103	5.83333	89.7778	572.428
9122	2457	5.83333	64.0011	288.992
9123	88208	4.5	100.278	684.568
9124	88522	3.5	106.834	670.988
9125	41830	7.5	81.5561	479.527
9126	42174	4.16667	107.112	563.992
9127	88509	6.33333	86.2222	634.054
9128	88442	6.16667	83.3333	514.3
9129	88701	7.66667	75.8339	556.379
9130	88710	3.83333	61.5	398.253
9131	72533	7.16667	76.7228	355.35
9132	126306	3.16667	123.668	601.646
9133	42274	5.83333	63.555	467.593
9134	640876	5.83333	89.1106	459.876
9135	86005	6.5	77.8328	401.749
9136	82710	7.16667	69.2778	519.034
9137	85861	5.5	103.612	563.683
9138	80512	7	76.9444	525.926
9139	268922	7	37.6333	263.272
9140	222478	6.5	71.5567	356.379
9141	170046	4.33333	66.39	566.359
9142	85587	7.16667	78.555	424.073
9143	66363	4	112.777	556.585
9144	431445	7.5	91.3878	458.231
9145	222492	7.16667	79.6122	371.193
9146	4970584	4.16667	82.2211	344.239
9147	270393	3.83333	90.1111	799.486
9148	324452	6.33333	97.7783	341.666
9149	515272	7.5	73.1094	375.555
9151	270402	7.33333	79.7233	408.025
9152	270428	7.33333	94.61	450.407
9153	324715	7.16667	73	523.251
9154	741166	4.83333	96.3328	530.041
9155	270453	7.66667	55.9433	421.502
9156	346047	8.16667	81.1661	253.189
9157	851963	7	83.6106	357.613
9158	902339	6	89.5	648.457
9159	1995922	4.5	95.4461	417.284
9160	1370653	6.16667	105.667	409.65
9161	1493157	5	94.5567	280.556
9162	1987914	6.33333	110.112	438.272
9163	197185	8.16667	82.7783	349.691
9164	346095	5.5	86.7228	523.868
9165	346200	4.5	89.8333	698.457
9166	346303	3.16667	87.7772	679.63
9167	346403	5.33333	61.1678	344.959
9168	346459	8.5	85.6678	381.687
9169	346479	5	98.4444	547.327
9170	1706327	6.66667	96.1661	363.169
9171	393392	8.66667	78.3894	285.288
9172	358192	7.66667	71.2767	338.683
9173	1093624	8.5	103.056	569.436
9174	217385	7.83333	60.2789	410.494
9175	1812971	5.83333	62.3328	353.189
9176	766786	6	73.4439	339.197
9177	781213	3.66667	79.0556	715.741
9178	778966	7.66667	86.665	369.033
9179	763509	5.5	94.445	373.456
9180	1328764	5.5	60.3333	368.93
9181	2244167	9	72.3339	353.498
9182	1403850	7.5	59.9439	460.699
9183	1405071	8.5	68.1111	442.387
9184	1403557	8.33333	75.8883	321.502
9185	1498555	5.83333	83.6678	489.403
9186	1558746	7	87.7228	483.333
9187	1658710	7.66667	66.8894	311.42
9188	1661139	5.83333	66.7772	460.494
9189	1812527	7.5	68.4433	339.198
9190	2454848	8.83333	49.39	348.868
9191	1389162	5.83333	93.7233	488.58
9192	1395073	7.5	93.4438	466.234
9193	2478018	7.16667	75.0006	450.72
9194	3616959	6	72.3894	346.811
9195	3567684	8.5	55.7772	238.786
9196	3630926	5.16667	90.945	611.008
9197	3669874	4.83333	73.8889	390.741
9198	2671579	6	55.8333	308.333
9199	2671697	6.16667	64.6111	392.798
9201	2601142	8.33333	43.8878	300.206
9202	2601477	8.5	89.1656	395.37
9203	2672707	7.5	77.9439	339.506
9204	2672710	7.5	72.7217	475.514
9205	2448313	6.83333	60.72	351.646
9206	2673150	8	64.8889	351.749
9207	3686320	6.66667	83.6106	581.687
9208	3686333	9.83333	81.7772	336.523
9209	3686491	6.33333	78.1672	450.103
9210	3607146	7	84.7211	390.226
9211	2478027	5.16667	48.165	358.333
9212	3630912	9.33333	68.5567	374.486
9213	3855011	8.33333	77.555	268.93
9214	3855085	7	71.2772	353.601
9215	3855762	4.83333	92.4456	578.601
9216	3827936	7.33333	61.3861	312.654
9217	3853128	4.83333	94.8878	481.173
9218	3686338	8.83333	54.0544	312.346
9219	2673154	6	97.3344	518.312
9220	3822784	4.16667	102.833	675.72
9221	3827649	4.66667	93.1661	551.954
9222	3872312	6.16667	104.278	602.893
9223	3868699	5.16667	63.9428	289.918
9224	3888096	5.16667	90.1667	638.888
9225	3827938	7.5	73.39	505.35
9226	4314513	4.83333	57.2772	749.485
9227	4556647	8.66667	91.7222	334.774
9228	4315350	3.16667	95.0561	406.79
9229	4563437	7	80.2783	326.029
9230	4563443	4.5	86.2783	562.347
9231	4563455	5.5	77.7206	269.197
9232	4563461	5.5	85.9444	327.47
9233	4563470	4.5	57.5556	515.844
9234	4563487	8.66667	50.7794	342.181
9235	4342318	6.5	61.4439	381.79
9236	4569255	4.33333	128.221	725.205
9237	4577785	7.5	84.1678	501.852
9238	4577847	7	61.5006	502.058
9239	4577963	9	87.2211	260.905
9240	4753157	7	94.8889	293.931
9241	4753188	6.16667	89.8883	396.811
9242	4578411	4.33333	77.1656	542.633
9243	4578503	4.83333	131.276	691.872
9244	4578860	4.66667	62.7783	499.177
9245	4564440	5.66667	105.111	410.7
9246	4799210	4.83333	110.055	451.955
9247	4883041	8.16667	90.0006	399.363
9248	4882998	6.66667	79.7222	512.963
9249	4885594	5.16667	81.5	426.235
9251	3828077	9.16667	60.7528	267.387
9252	4885599	7	60.2228	265.329
9253	4879809	5.33333	86.39	461.624
9254	4963944	3.5	99.0556	473.457
9255	4878600	7	100.333	733.231
9256	4878569	4	62.5544	348.663
9257	4878677	6.33333	94.1667	715.531
9258	4961148	9.83333	101.946	553.189
9259	4961206	8.5	88.0567	270.782
9260	4961235	4.66667	83.1106	513.272
9261	4961444	5	90.1661	494.65
9262	4934637	5.33333	91.4994	568.827
9263	4774392	6.5	87.3344	704.423
9264	3844835	4.16667	72.7722	541.873
9265	5535278	6.5	77.7228	388.477
9266	5535298	4.16667	103.221	625.426
9267	5535434	5.16667	98.8889	619.754
9268	5535482	8.5	68.7778	313.69
9269	5552132	6	72.9439	485.906
9270	5552181	5.83333	56.3333	324.366
9271	5551747	5.83333	97.7778	366.873
9272	5551765	5	59.6111	490.227
9273	5551787	5	73.0006	593.21
9274	5551820	6.16667	68.7222	435.905
9275	5551860	4.33333	83	567.233
9276	5551870	6	72.8333	439.3
9277	5551892	5	96.0561	680.246
9278	5551918	5.5	82.2211	523.355
9279	5551926	3.5	96.5561	505.35
9280	5534314	4	90.6106	619.753
9281	5534324	4.33333	84.7217	562.14
9282	5534339	5	105.833	460.802
9283	5534344	7.5	85.0561	307.271
9284	5534451	6.16667	82	398.354
9285	5551628	5.5	83.7233	538.215
9286	5534403	5.83333	50.7783	289.815
9287	4755013	8.16667	93.8317	524.897
9288	5398757	5.16667	105.056	491.461
9289	5398462	4.5	84.7789	506.765
9290	5398279	8	71.8883	387.243
9291	5398125	4.66667	92.9456	231.07
9292	5343251	7.33333	90.0561	639.094
9293	5343245	7.16667	76.0567	593.004
9294	5344026	5.5	109.778	608.847
